# Supplementary material for: Comparison of metabolites and variety authentication of Amomum tsao-ko and Amomum paratsao-ko using GC–MS and NIR spectroscopy
Source: Sci Rep. 2021 Jul 26;11:15200. doi: 10.1038/s41598-021-94741-0 (PMC8313684; doi:10.1038/s41598-021-94741-0)
Supplement: Supplementary file 1 — Supplementary Information 1. [file 41598_2021_94741_MOESM1_ESM.xlsx]

## Sheet: Table S1
Table S1 Data after pretreatment of metabolites in the pericarps and seeds from A. tsao-ko and A. paratsao-ko.
Name	CAS	BH-S1	BH-S2	BH-S3	HH-S1	HH-S2	HH-S3	BH-P1	BH-P2	BH-P3	HH-P1	HH-P2	HH-P3	Class	CPD_ID	KEGG_map
Ethyl ether	000060-29-7	0.0332322	0.0334704	0.0354472	0.00981596	0.0131659	0.0127422	0.0756771	0.0739021	0.0763137	0.0157998	0.0161995	0.0162356	others
Ethanol	000064-17-5	0.678964	0.655486	0.689035	0.278485	0.335069	0.35821	0.265819	0.254019	0.269226	0.119236	0.120741	0.115445	others	C00469
Acetate	000064-19-7	2.76281	2.70098	2.86053	0.235937	0.244418	0.311974	4.93719	4.81275	5.03867	0.251896	0.241519	0.211665	Aliphatic group	C00033
Hexanal	000066-25-1	8.55735	8.43104	8.8309	0.369284	0.498501	0.495701	4.05988	4.14206	4.29948	0.966418	0.952415	0.958049	Aliphatic group	C02373
Acetone	000067-64-1	0.0332322	0.0334704	0.0354472	0.00981596	0.212482	0.0967653	0.0756771	0.0739021	11.4216	0.764271	2.85813	0.349142	others
Acetaldehyde	000075-07-0	0.0332322	0.0334704	0.0354472	1.44076	2.71671	0.770252	22.0506	41.1239	0.0763137	2.21323	2.29422	5.21466	Terpenoids	C00084	map00010,map00360,map00362,map0044,map00564,map00620,map00621,map00622,map00625,map00920,map01100,map01110,map01120,map01220
Bornyl acetate	000076-49-3	0.0332322	5.21004	0.0354472	0.193041	0.261496	0.203592	4.39027	3.76853	4.48284	0.0157998	0.0161995	0.0162356	Aliphatic group
Linalool	000078-70-6	2.33421	2.2569	2.45873	1.324	1.82807	1.7688	68.6787	65.5306	66.5946	12.6542	10.0279	13.3624	Terpenoids
Camphene	000079-92-5	0.205064	0.212029	0.212867	0.65083	0.915931	0.909654	1.88023	1.89428	1.80773	2.05806	1.8634	1.77917	Terpenoids	C06076
β-Caryophyllene	000087-44-5	0.0332322	0.0334704	6.817	0.881513	1.22982	1.10081	15.9533	14.9798	15.2455	7.78225	8.03206	8.19223	Terpenoids	C09629
2-Methylbutanal	000096-17-3	0.683282	0.381516	0.393752	0.130785	0.172487	0.157761	0.0756771	0.0739021	0.0763137	0.203476	0.25392	0.155027	Aliphatic group	C02223
α-Phellandrene	000099-83-2	43.1425	27.2393	46.3756	118.86	163.512	168.815	55.0096	53.5685	48.2953	25.8836	26.9473	27.7051	Terpenoids	C09875
γ-Terpinene	000099-85-4	0.0332322	0.0334704	0.0354472	7.68672	10.6733	11.1145	5.2077	5.11829	4.88115	3.49169	3.51893	3.50249	Terpenoids	C09900
Benzaldehyde	000100-52-7	3.75237	3.73531	3.99108	0.00981596	0.0131659	0.0127422	6.11861	5.94215	6.08347	0.889722	0.742716	0.81381	Aromatic group	C00193
Cinnamaldehyde	000104-55-2	0.158081	0.159857	0.183023	0.00981596	0.053076	0.0481303	0.0756771	0.0739021	0.0763137	0.0157998	0.0161995	0.0162356	Aromatic group	C00903
(Z)-Citral	000106-26-3	25.7331	25.345	27.716	33.6601	45.8838	43.9415	39.4809	36.2401	36.43	37.4077	38.6937	40.9396	Terpenoids	C01499	map00281, map01062, map01110
Pentanal	000110-62-3	0.0332322	0.185246	0.211803	0.00981596	0.0131659	0.0127422	0.248399	0.30716	0.308417	0.0157998	0.0555843	0.0608348	Aliphatic group
Sulcatone	000110-93-0	0.0332322	0.0334704	0.0354472	0.00981596	0.0131659	0.415665	0.0756771	0.0739021	0.0763137	0.407326	0.399243	0.463866	Aliphatic group	C07287
Heptanal	000111-71-7	1.5947	0.0334704	0.0354472	0.00981596	0.0131659	0.0127422	0.0756771	1.71081	1.75279	0.64463	0.648277	0.660983	Aliphatic group	C14390
Decanal	000112-31-2	85.7469	86.0304	83.3928	0.290651	0.39469	0.361099	87.1292	85.0223	88.1437	3.39326	3.49139	3.62425	Aliphatic group	C12307
Isoprenyl alcohol	000115-18-4	0.0332322	0.0334704	0.0354472	0.0629542	0.0131659	0.0127422	0.0756771	0.0739021	0.0763137	0.0157998	0.0161995	0.0162356	Aliphatic group
4-Isopropylbenzaldehyde	000122-03-2	0.0332322	0.0334704	0.0354472	0.0849083	0.12739	0.0340914	0.0756771	0.0739021	0.0763137	0.295787	0.122945	0.298813	Terpenoids	C06577
1-Octanal	000124-13-0	123.965	123.253	127.695	5.21146	6.98849	6.83886	52.4746	56.2843	57.1116	2.19487	2.4107	2.46712	Aliphatic group	C01545
Geranial	000141-27-5	0.0332322	0.0334704	0.0354472	127.519	171.951	164.883	52.2501	47.972	47.7567	57.3304	60.4458	62.0157	Terpenoids	C01499	map00281, map01062, map01110
1,8-Cineole	000470-82-6	0.0332322	0.0334704	0.0354472	354.138	110.521	114.872	0.0756771	0.0739021	0.0763137	0.0157998	0.0161995	0.0162356	Terpenoids	C09844	map00902, map01110, map04750
Fenchene	000471-84-1	0.126071	0.1228	0.1251	0.61681	0.914291	0.937531	0.0756771	0.0739021	0.0763137	0.346126	0.272625	0.234918	Terpenoids
α-Eudesmol	000473-16-5	0.320528	0.26825	0.0354472	0.00981596	0.0131659	0.0127422	1.30305	0.0739021	1.48593	0.939046	1.38747	1.08852	Terpenoids
Guaiol	000489-86-1	0.0332322	0.0334704	0.0354472	0.00981596	0.0131659	0.0898093	2.35866	2.15335	1.75402	0.462786	0.477037	0.510843	Terpenoids
(E)-2-Methyl-2-butenal	000497-03-0	0.0332322	0.0334704	0.0354472	0.00981596	0.0131659	0.0127422	0.0756771	0.0739021	0.0763137	0.0157998	0.0161995	0.0162356	Terpenoids
Tricyclene	000508-32-7	0.0332322	0.0334704	0.0354472	0.0626366	0.0841452	0.0945496	0.0756771	0.0739021	0.0763137	0.0744946	0.0680078	0.0162356	Terpenoids
β-Elemene	000515-13-9	0.0332322	2.00066	1.67369	0.00981596	0.0131659	0.0127422	0.0756771	0.0739021	0.0763137	2.8721	2.85388	3.01771	Terpenoids
O-Cymene	000527-84-4	6.65698	4.72421	7.22364	13.6964	18.8362	19.2035	16.5152	17.096	16.9819	9.40756	9.58924	9.97404	Aromatic group
Perillene	000539-52-6	0.0332322	0.0334704	0.0354472	0.00981596	0.0131659	0.156337	0.0756771	0.0739021	0.0763137	0.0157998	0.111952	0.11255	Terpenoids
Dodecamethylcyclohexasiloxane	000540-97-6	0.0332322	0.214875	0.0354472	0.0397763	0.0495436	0.0434661	0.866926	0.927868	0.759186	0.144048	0.0161995	0.0162356	Terpenoids
Decamethylcyclopentasiloxane	000541-02-6	0.226511	0.215106	0.247924	0.00981596	0.0131659	0.0127422	1.08531	0.903953	0.902381	0.0157998	0.0161995	0.0162356	Terpenoids
(-)-trans-Pinocarveol	000547-61-5	0.0332322	0.0334704	0.0354472	0.00981596	0.0131659	0.0127422	0.0756771	0.0739021	0.0763137	1.96917	1.86494	0.0162356	Terpenoids
Terpineol-4	000562-74-3	16.0834	16.6084	10.2632	7.19794	9.86657	9.51135	15.747	14.7817	15.0984	9.09609	9.25158	9.53104	Terpenoids	C17073
Myrtenal	000564-94-3	0.0332322	0.0334704	0.0354472	0.00981596	0.0131659	0.0635633	1.75089	2.23323	1.57323	2.52441	2.39399	2.59918	Terpenoids	C11939
3-Methylbutanal	000590-86-3	0.266936	0.191929	0.189919	0.00981596	0.0131659	0.0127422	0.352344	0.336188	0.313009	0.0339378	0.0584646	0.0324713	Aromatic group	C07329
Palmitic acid ethyl ester	000628-97-7	0.0332322	0.0334704	0.0354472	0.00981596	0.0131659	0.0127422	0.0756771	0.0739021	0.0763137	0.0157998	0.0161995	0.0162356	Aliphatic group
Elemol	000639-99-6	5.17282	0.0334704	0.0354472	0.398809	0.46776	0.0127422	4.79273	0.0739021	0.0763137	2.34332	2.76812	2.58854	Terpenoids
2-Nonanone	000821-55-6	6.02735	6.00487	6.22721	0.106924	0.134029	0.124264	2.24787	2.25997	2.33431	0.26408	0.274046	0.283888	Aliphatic group
2-Undecenal	002463-77-6	0.0332322	0.0334704	0.0354472	0.00981596	0.0131659	0.0127422	0.0756771	0.0739021	0.0763137	0.0157998	0.0161995	0.0162356	Aliphatic group
(E)-2-Decenyl acetate	002497-23-6	16.3749	16.578	17.748	0.00981596	0.0131659	0.0127422	12.3379	11.3749	11.7191	0.0157998	0.0161995	0.455868	Aliphatic group
(E)-2-Octenal	002548-87-0	164.252	166.093	172.146	27.9362	37.4042	36.7819	65.8771	65.5865	67.6341	12.4047	12.9789	13.4785	Aliphatic group	C21138	map00333, map01100, map01110
3-Thujene	002867-05-2	2.04672	1.5867	1.87124	8.10464	11.1332	12.2523	1.45357	1.25383	1.28236	4.94269	4.53253	4.0875	Terpenoids
Sabinene	003387-41-5	11.8656	10.9378	11.7998	28.6442	39.0469	40.6433	6.84955	7.35557	7.17756	30.4031	28.4967	26.9824	Terpenoids
2-Hexylfuran	003777-70-6	5.74735	0.0334704	0.0354472	0.0754107	0.0131659	0.0127422	2.21874	2.34335	0.0763137	0.0157998	0.66702	0.0162356	Aliphatic group
(E)-β-Ocimene	003779-61-1	4.74725	4.51914	4.81155	0.00981596	0.0131659	0.0127422	5.45236	5.52607	5.48743	5.38342	5.16147	4.9786	Terpenoids	C09873
α-Copaene	003856-25-5	0.0332322	19.1234	0.0354472	0.00981596	0.0131659	0.0127422	22.2606	21.2391	21.5513	23.3716	24.0334	23.9391	Terpenoids	C09639
(E)-2-Decenal	003913-81-3	0.0332322	0.0334704	0.0354472	72.0352	97.013	92.2929	0.0756771	0.0739021	0.0763137	191.836	197.736	194.779	Aliphatic group
2-Phenyl-2-butenal	004411-89-6	3.73844	3.5468	3.86918	5.57727	7.75437	6.90125	4.03577	3.74931	3.79582	4.34069	4.42224	4.54991	Aromatic group
2-Butylfuran	004466-24-4	0.663055	0.63963	0.684318	0.00981596	0.0131659	0.0127422	0.0756771	0.198161	0.0763137	0.0157998	0.0161995	0.0162356	Aliphatic group
D-Limonene	005989-27-5	47.1309	42.5282	48.2073	0.00981596	11.3004	8.22914	51.0346	50.1085	47.6327	12.7594	0.0161995	13.7509	Terpenoids	C00521	map00902 , map00903, map01062, map01100, map01110
(E)-2-Hexenal	006728-26-3	5.43252	5.04294	5.47107	0.00981596	0.0131659	0.0127422	3.66195	2.98975	2.59907	0.0157998	0.0161995	0.0162356	Aliphatic group
Humulene	006753-98-6	4.59775	4.63958	4.92075	0.288193	0.477388	0.376045	4.3227	3.83763	3.87553	2.83589	3.0263	3.02062	Terpenoids	C09684
D-Terpineol	007299-42-5	0.0332322	0.0334704	0.0354472	3.67351	5.02259	4.76513	4.29815	3.93703	4.01106	0.0157998	0.0161995	0.0162356	Terpenoids
2,4-Dodecadienal	021662-16-8	0.212823	0.202176	0.243352	0.00981596	0.0131659	0.0127422	0.345413	0.344116	0.352593	0.0157998	0.0161995	0.0162356	Aliphatic group
3-Carene	013466-78-9	1.01588	0.633102	1.14624	2.2247	8.38805	8.82934	1.19982	1.21119	1.14715	1.10195	1.23664	1.23218	Terpenoids
2,2,4,6,6-Pentamethylheptane	013475-82-6	0.432415	0.370166	0.0354472	0.0359373	0.0131659	0.0127422	1.19722	0.0739021	1.08914	0.210715	0.22546	0.221327	Aliphatic group
β-Cubebene	013744-15-5	0.0332322	0.0334704	0.0354472	1.13545	1.57518	1.41593	0.0756771	0.0739021	0.0763137	0.0157998	0.0161995	0.0162356	Terpenoids
β-Ocimene	013877-91-3	24.6495	20.9304	24.5167	32.3129	44.5376	45.7115	64.7614	65.3149	65.0304	48.6308	47.5687	45.4814	Terpenoids	C09873
1,6-Dimethyl-4-propan-2-yl-1,2,3,4,4a,7-hexahydronaphthalene	016728-99-7	2.99263	2.83216	3.28189	0.256029	0.341131	0.155424	2.31788	1.82471	1.45614	1.78309	1.59077	1.87657	others
1-Isopropyl-4,7-dimethyl-1,2,3,4,5,6-hexahydronaphthalene	016729-00-3	0.0332322	0.0334704	0.0354472	0.103257	0.0131659	0.0889609	1.04688	0.0739021	0.762892	0.0157998	0.0161995	0.0162356	others
β-Selinene	017066-67-0	3.29683	3.37987	3.57264	0.00981596	0.0131659	0.0127422	3.62117	3.12747	3.48142	0.0157998	0.0161995	0.0162356	Terpenoids	C09723	map00909, map01110
α-Cubebene	017699-14-8	1.85354	1.83757	1.95339	0.502743	0.674278	0.625718	4.46898	0.0739021	0.0763137	0.0157998	0.0161995	0.0162356	Terpenoids	C09647
4-Thujanol	017699-16-0	3.17221	3.14055	3.36886	6.40187	8.74514	8.47507	4.76039	5.01017	4.56195	6.7715	6.91223	0.0162356	Terpenoids
(-)-β-Pinene	018172-67-3	5.09005	4.43699	4.99914	13.6524	18.5697	19.3917	0.0756771	0.0739021	0.0763137	184.186	175.985	168.436	Terpenoids	C06307	map00902, map01110
β-Copaene	018252-44-3	17.7514	17.9475	19.0058	4.18791	5.75511	5.21783	2.94309	2.72678	0.0763137	0.0157998	1.29085	2.09238	Terpenoids
(E)-2-Nonenal	018829-56-6	2.15673	3.75941	2.10099	0.164306	0.218026	0.0127422	1.57253	1.51315	0.0763137	0.268559	0.249913	0.287454	Aliphatic group
(E,Z)-2,6-Dodecadienal	021662-13-5	0.0332322	0.0334704	1.39002	0.00981596	0.0131659	0.0127422	3.60385	3.15385	3.18905	0.0157998	0.0161995	0.0162356	Aliphatic group
(E)-2-Hexadecenal	022644-96-8	2.68196	2.37288	2.51961	0.15121	0.162845	0.141161	0.0756771	0.0739021	0.0763137	1.09655	1.45101	1.33761	Aliphatic group
Cubebol	023445-02-5	3.22646	0.0334704	3.35234	2.20789	0.0131659	2.29796	0.0756771	0.0739021	0.0763137	12.3808	13.9622	14.3257	Terpenoids
(-)-α-Cadinene	024406-05-1	0.296257	0.0334704	0.332764	0.00981596	0.0131659	0.0127422	0.953376	0.0739021	0.0763137	0.458207	0.221856	0.463179	Terpenoids
(E,E)-2,4-Decadienal	025152-84-5	1.67445	1.63874	1.85358	0.00981596	0.0131659	0.0127422	3.94401	3.338	3.58889	2.41844	2.57356	2.69213	Aliphatic group
(+)-4-Carene	029050-33-7	2.04906	1.60468	2.20849	4.2006	5.84046	6.07451	2.71707	2.56984	2.31918	1.80145	1.84907	1.79938	Terpenoids
γ-Muurolene	024268-39-1	17.8566	18.1975	19.0627	3.32164	4.56157	4.14522	0.0756771	0.0739021	23.9828	0.0157998	0.0161995	0.0162356	Terpenoids
(E,E)-2,4-Octadienal	030361-28-5	7.93356	4.72702	0.0354472	0.10738	0.158661	0.0127422	3.8022	0.0739021	3.50806	0.0157998	0.0161995	0.0162356	Aliphatic group
Nerolidol	040716-66-3	8.67012	8.025	8.27091	0.00981596	0.0131659	0.0127422	33.7174	33.1739	33.9116	8.05436	9.35328	9.33406	Terpenoids	C09704	map00909,map01062,map01100
(+)-2-Carene	004497-92-1	0.0332322	0.0334704	0.0354472	0.00981596	0.0131659	0.0127422	0.920614	0.0739021	0.0763137	0.883498	0.816129	0.766226	Terpenoids
Isogeranial	055722-59-3	0.0332322	0.0334704	0.0354472	1.28961	1.79069	1.65502	0.0756771	0.0739021	0.0763137	0.810403	0.769218	0.892527	Terpenoids
Germacrene-D-4-ol	198991-79-6	0.874429	0.735232	0.817196	0.0707244	0.0833772	0.0833842	0.0756771	0.0739021	0.0763137	0.0157998	0.0161995	0.0162356	Terpenoids
BH-P represents the pericarp of A. paratsao-ko, BH-S represents the seed of A. paratsao-ko, HH-P represents the pericarp of A. tsao-ko, HH-S represents the seed of A. tsao-ko.

## Sheet: Raw-P
Metabolites in the pericarps from A. tsao-ko and A. paratsao-ko.
Name	CAS	Retention time (min)	BH-P1	BH-P2	BH-P3	HH-P1	HH-P2	HH-P3
Ethyl ether	000060-29-7	1.816	0.0756771	0.0739021	0.0763137	0.0157998	0.0161995	0.0162356
Acetaldehyde	000075-07-0	1.98379	22.0506	41.1239	0.0763137	2.21323	2.29422	5.21466
Propanal	000123-38-6	2.366	0.0756771	0.0739021	0.0763137	0.0157998	1.69125	0.0162356
Acetone	000067-64-1	2.53875	0.0756771	0.0739021	11.4216	0.764271	2.85813	0.349142
2-Methylbutanal	000096-17-3	3.61467	0.0756771	0.0739021	0.0763137	0.203476	0.25392	0.155027
3-Methylbutanal	000590-86-3	3.68483	0.352344	0.336188	0.313009	0.0339378	0.0584646	0.0324713
Ethanol	000064-17-5	4.08738	0.265819	0.254019	0.269226	0.119236	0.120741	0.115445
But-3-en-2-one	000078-94-4	4.2095	0.0756771	0.0739021	0.0763137	0.0864125	0.0161995	0.0847926
2,2,4,6,6-Pentamethylheptane	013475-82-6	4.58283	1.19722	0.0739021	1.08914	0.210715	0.22546	0.221327
Pentanal	000110-62-3	4.98136	0.248399	0.30716	0.308417	0.0157998	0.0555843	0.0608348
Acetonitrile	000075-05-8	5.5605	0.0756771	0.0739021	0.0763137	0.0632546	0.062751	0.0162356
Tricyclene	000508-32-7	5.6996	0.0756771	0.0739021	0.0763137	0.0744946	0.0680078	0.0162356
α-Pinene	000080-56-8	6.19607	32.1169	32.2821	31.7975	73.8186	69.0004	66.054
3-Thujene	002867-05-2	6.34787	1.45357	1.25383	1.28236	4.94269	4.53253	4.0875
Crotonaldehyde	004170-30-3	6.6799	0.691517	0.579692	0.61415	0.0157998	0.603064	0.375734
Isoprenyl alcohol	000115-18-4	6.983	0.0756771	0.0739021	0.0763137	0.0157998	0.0161995	0.0162356
Fenchene	000471-84-1	7.22625	0.0756771	0.0739021	0.0763137	0.346126	0.272625	0.234918
Camphene	000079-92-5	7.4412	1.88023	1.89428	1.80773	2.05806	1.8634	1.77917
Hexanal	000066-25-1	8.095	4.05988	4.14206	4.29948	0.966418	0.952415	0.958049
(E)-2-Methyl-2-butenal	000497-03-0	8.379	0.0756771	0.0739021	0.0763137	0.0157998	0.0161995	0.0162356
(-)-β-Pinene	018172-67-3	9.00844	0.0756771	0.0739021	0.0763137	184.186	175.985	168.436
Sabinene	003387-41-5	9.35693	6.84955	7.35557	7.17756	30.4031	28.4967	26.9824
α-Terpinene	000099-86-5	9.6732	0.0756771	0.0739021	0.0763137	0.638738	0.260917	0.0162356
2-Butylfuran	004466-24-4	9.819	0.0756771	0.198161	0.0763137	0.0157998	0.0161995	0.0162356
3-Carene	013466-78-9	10.2399	1.19982	1.21119	1.14715	1.10195	1.23664	1.23218
1-Decanol	000112-30-1	10.349	0.0756771	0.0739021	0.0763137	0.129988	0.0161995	0.0162356
1-Undecene	000821-95-4	10.3673	0.0756771	0.0739021	0.0763137	0.0157998	0.0161995	0.0162356
α-Phellandrene	000099-83-2	10.8038	55.0096	53.5685	48.2953	25.8836	26.9473	27.7051
Myrcene	000123-35-3	10.8575	0.0756771	20.2152	19.1818	0.0157998	0.0161995	0.0162356
(+)-2-Carene	004497-92-1	11.2662	0.920614	0.0739021	0.0763137	0.883498	0.816129	0.766226
Decamethylcyclopentasiloxane	000541-02-6	11.3786	1.08531	0.903953	0.902381	0.0157998	0.0161995	0.0162356
Heptanal	000111-71-7	11.4812	0.0756771	1.71081	1.75279	0.64463	0.648277	0.660983
D-Limonene	005989-27-5	11.9105	51.0346	50.1085	47.6327	12.7594	0.0161995	13.7509
1,8-Cineole	000470-82-6	12.4267	0.0756771	0.0739021	0.0763137	0.0157998	0.0161995	0.0162356
(E)-2-Hexenal	006728-26-3	12.4776	3.66195	2.98975	2.59907	0.0157998	0.0161995	0.0162356
2-Pentylfuran	003777-69-3	13.0204	0.0756771	0.0739021	0.0763137	0.0157998	0.0161995	0.0162356
(E)-β-Ocimene	003779-61-1	13.1455	5.45236	5.52607	5.48743	5.38342	5.16147	4.9786
γ-Terpinene	000099-85-4	13.3845	5.2077	5.11829	4.88115	3.49169	3.51893	3.50249
β-Ocimene	013877-91-3	13.6833	64.7614	65.3149	65.0304	48.6308	47.5687	45.4814
O-Cymene	000527-84-4	14.108	16.5152	17.096	16.9819	9.40756	9.58924	9.97404
(+)-4-Carene	029050-33-7	14.5014	2.71707	2.56984	2.31918	1.80145	1.84907	1.79938
2-Octanone	000111-13-7	14.6206	0.0756771	0.0739021	0.0763137	0.0157998	0.0161995	0.0162356
1-Octanal	000124-13-0	14.7326	52.4746	56.2843	57.1116	2.19487	2.4107	2.46712
Tridecane	000629-50-5	15.1502	0.179772	0.720194	0.497276	0.0157998	0.0161995	0.0162356
(3E)-4,8-Dimethylnona-1,3,7-triene	019945-61-0	15.3067	0.0756771	0.0739021	0.0763137	0.318567	0.334934	0.288389
N,N-Dimethylformamide	000068-12-2	15.8163	0.0756771	0.0739021	0.0763137	0.316323	0.244977	0.322643
2-Hexylfuran	003777-70-6	15.982	2.21874	2.34335	0.0763137	0.0157998	0.66702	0.0162356
Sulcatone	000110-93-0	16.1319	0.0756771	0.0739021	0.0763137	0.407326	0.399243	0.463866
Dodecamethylcyclohexasiloxane	000540-97-6	16.4081	0.866926	0.927868	0.759186	0.144048	0.0161995	0.0162356
α-Pinene-oxide	001686-14-2	17.1083	0.0756771	0.0739021	0.0763137	0.549464	0.563976	0.0162356
Z-1,6-Tridecadiene	1000130-98-3	17.516	0.0756771	0.0739021	0.0763137	0.0157998	0.0161995	0.0162356
2-Nonanone	000821-55-6	17.6084	2.24787	2.25997	2.33431	0.26408	0.274046	0.283888
Nonanal	000124-19-6	17.7224	2.56838	2.57727	2.68037	0.0157998	0.0161995	0.0162356
2-(3-Methyl-2-butenyl)-3-methylfuran	015186-51-3	17.9447	0.0756771	0.0739021	0.0763137	0.712013	0.0161995	0.731382
3-Octen-2-one	001669-44-9	18.073	0.602383	0.553774	0.597199	0.145502	0.140889	0.0162356
5-Ethylcyclopentene-1-carbaldehyde	036431-60-4	18.2595	0.0756771	0.0739021	0.0763137	0.0157998	0.0161995	0.0162356
Perillene	000539-52-6	18.4269	0.0756771	0.0739021	0.0763137	0.0157998	0.111952	0.11255
(E)-2-Octenal	002548-87-0	18.6727	65.8771	65.5865	67.6341	12.4047	12.9789	13.4785
α,3-Dimethylstyrene	001124-20-5	18.8102	0.941396	0.0739021	0.949983	0.0157998	0.0161995	0.0162356
3-Thujanone	001125-12-8	18.949	0.0756771	0.0739021	0.0763137	0.0157998	0.0161995	0.0162356
Cosmene	000460-01-5	19.1058	1.44146	1.4521	1.47576	0.967968	0.914757	0.903005
Acetate	000064-19-7	19.2361	4.93719	4.81275	5.03867	0.251896	0.241519	0.211665
1-Octen-3-ol	003391-86-4	19.355	0.0756771	0.0739021	0.0763137	0.3431	0.32751	0.348675
α-Cubebene	017699-14-8	19.461	4.46898	0.0739021	0.0763137	0.0157998	0.0161995	0.0162356
4-Thujanol	017699-16-0	19.7382	4.76039	5.01017	4.56195	6.7715	6.91223	0.0162356
Pentylcyclopropane	002511-91-3	19.9657	14.9678	14.2319	14.4229	0.0157998	0.0161995	0.0162356
(R)-(+)-Citronellal	002385-77-5	19.9984	0.0756771	0.0739021	0.0763137	1.31152	1.36008	1.4579
(R)-α-campholenaldehyde	004501-58-0	20.2228	0.0756771	0.0739021	0.0763137	0.0157998	0.0161995	0.0162356
α-Copaene	003856-25-5	20.3687	22.2606	21.2391	21.5513	23.3716	24.0334	23.9391
Decanal	000112-31-2	20.5275	87.1292	85.0223	88.1437	3.39326	3.49139	3.62425
2-Isopropylidene-cyclohexanone	013747-73-4	20.694	0.0756771	0.0739021	0.0763137	0.0157998	0.0161995	0.0162356
(+)-Camphor	000464-49-3	20.88	0.0756771	0.0739021	0.0763137	0.0157998	0.0161995	0.53704
Dill ether	074410-10-9	20.9303	0.0756771	0.0739021	0.0763137	0.0157998	0.0161995	0.0162356
Benzaldehyde	000100-52-7	20.9882	6.11861	5.94215	6.08347	0.889722	0.742716	0.81381
(E)-2-Nonenal	018829-56-6	21.4152	1.57253	1.51315	0.0763137	0.268559	0.249913	0.287454
2-Octylfuran	004179-38-8	21.4636	0.0756771	0.0739021	0.0763137	0.0157998	0.512676	0.563607
Germacrene D	023986-74-5	21.5426	8.06753	7.79023	7.94104	8.78203	9.18059	9.31717
3-Pinanone	015358-88-0	21.6421	0.0756771	0.0739021	0.0763137	2.26196	2.25557	2.34076
Linalool	000078-70-6	21.8044	68.6787	65.5306	66.5946	12.6542	10.0279	13.3624
Cinerone	017190-71-5	21.987	0.0756771	1.425	0.0763137	1.01322	0.0161995	0.0162356
Pinocarvone	030460-92-5	22.2084	0.0756771	1.96283	0.0763137	3.02231	2.92221	3.12065
Isogeranial	055722-59-3	22.3192	0.0756771	0.0739021	0.0763137	0.810403	0.769218	0.892527
(1R,5S)-Nopinone	038651-65-9	22.4589	0.0756771	0.0739021	0.0763137	1.48583	1.38735	1.52028
Bornyl acetate	000076-49-3	22.5743	4.39027	3.76853	4.48284	0.0157998	0.0161995	0.0162356
Fenchol	001632-73-1	22.6863	0.0756771	0.0739021	0.0763137	0.643091	0.564687	0.669197
(E,E)-2,4-Octadienal	030361-28-5	22.7107	3.8022	0.0739021	3.50806	0.0157998	0.0161995	0.0162356
4-Methylene-1-methyl-2-(2-methyl-1-propen-1-yl)-1-vinyl-cycloheptane	1000159-38-5	22.786	0.0756771	0.0739021	5.13835	0.0157998	0.0161995	0.0162356
β-Elemene	000515-13-9	22.8308	0.0756771	0.0739021	0.0763137	2.8721	2.85388	3.01771
β-Caryophyllene	000087-44-5	22.9885	15.9533	14.9798	15.2455	7.78225	8.03206	8.19223
Terpinen-4-ol	000562-74-3	23.1246	15.747	14.7817	15.0984	9.09609	9.25158	9.53104
Myrtenal	000564-94-3	23.6567	1.75089	2.23323	1.57323	2.52441	2.39399	2.59918
5-Isopropylbicyclo[3.1.0]hexan-2-one	000513-20-2	23.7533	0.0756771	0.0739021	0.0763137	0.0157998	0.0161995	0.0162356
(1S,4S,4aS)-1-Isopropyl-4,7-dimethyl-1,2,3,4,4a,5-hexahydronaphthalene	267665-20-3	23.8567	2.12915	1.6857	1.61098	0.660354	0.516289	0.674199
(E)-2-Decenal	003913-81-3	24.2587	0.0756771	0.0739021	0.0763137	191.836	197.736	194.779
(-)-trans-Pinocarveol	000547-61-5	24.431	0.0756771	0.0739021	0.0763137	1.96917	1.86494	0.0162356
1-Isopropyl-4,7-dimethyl-1,2,3,4,5,6-hexahydronaphthalene	016729-00-3	24.5342	1.04688	0.0739021	0.762892	0.0157998	0.0161995	0.0162356
β-Farnesene	018794-84-8	24.611	0.733779	0.0739021	0.0763137	0.0157998	0.0161995	0.0162356
Humulene	006753-98-6	24.7401	4.3227	3.83763	3.87553	2.83589	3.0263	3.02062
D-Terpineol	007299-42-5	24.7876	4.29815	3.93703	4.01106	0.0157998	0.0161995	0.0162356
(Z)-Citral	000106-26-3	24.9681	39.4809	36.2401	36.43	37.4077	38.6937	40.9396
γ-Muurolene	024268-39-1	25.132	0.0756771	0.0739021	23.9828	0.0157998	0.0161995	0.0162356
trans-Geranic acid methyl ester	001189-09-9	25.2615	0.0756771	0.0739021	0.0763137	0.0157998	0.0161995	0.0162356
(-)-α-Terpineol	010482-56-1	25.3729	40.7111	38.3989	39.4284	37.2698	38.8133	40.0026
2-Pinen-4-one	000080-57-9	25.5364	0.0756771	0.0739021	0.0763137	1.16337	1.08293	1.25387
(S,1Z,6Z)-8-Isopropyl-1-methyl-5-methylenecyclodeca-1,6-diene	317819-80-0	25.619	0.0756771	0.0739021	0.0763137	0.0157998	0.0161995	0.0162356
β-Copaene	018252-44-3	25.7445	2.94309	2.72678	0.0763137	0.0157998	1.29085	2.09238
β-Cubebene	013744-15-5	25.7552	0.0756771	0.0739021	0.0763137	0.0157998	0.0161995	0.0162356
β-Selinene	017066-67-0	25.8053	3.62117	3.12747	3.48142	0.0157998	0.0161995	0.0162356
α-Muurolene	031983-22-9	25.9682	8.27531	7.86998	7.97618	13.15	13.9334	14.3065
Geranial	000141-27-5	26.1271	52.2501	47.972	47.7567	57.3304	60.4458	62.0157
(E)-2-Decenyl acetate	002497-23-6	26.2525	12.3379	11.3749	11.7191	0.0157998	0.0161995	0.455868
cis-Muurola-4(15),5-diene	157477-72-0	26.386	0.764073	0.0739021	0.0763137	0.0157998	0.0161995	0.0162356
(+)-β-copaene	1000374-18-9	26.4477	0.0756771	0.0739021	0.0763137	2.00043	1.99472	0.0162356
2-Undecenal	002463-77-6	26.538	0.0756771	0.0739021	0.0763137	0.0157998	0.0161995	0.0162356
δ-Cadinene	000483-76-1	26.6798	24.4238	22.8768	23.3812	12.1898	12.9311	13.4764
4-Isopropylbenzaldehyde	000122-03-2	27.1159	0.0756771	0.0739021	0.0763137	0.295787	0.122945	0.298813
1,6-Dimethyl-4-propan-2-yl-1,2,3,4,4a,7-hexahydronaphthalene	016728-99-7	27.2214	2.31788	1.82471	1.45614	1.78309	1.59077	1.87657
p-Mentha-1,3-dien-7-al	001197-15-5	27.3738	0.0756771	0.0739021	0.0763137	0.247598	0.102582	0.0162356
(-)-α-Cadinene	024406-05-1	27.4459	0.953376	0.0739021	0.0763137	0.458207	0.221856	0.463179
(E,E)-2,4-Decadienal	025152-84-5	27.7905	3.94401	3.338	3.58889	2.41844	2.57356	2.69213
E,E-2,6-Dimethyl-3,5,7-octatriene-2-ol	1000141-11-8	28.0734	1.11531	0.776969	0.803756	1.00525	0.992914	1.08416
l-Calamenene	000483-77-2	28.3072	6.88607	6.15266	6.68736	1.08889	0.909522	1.14889
2-(4-Methylphenyl)propan-2-ol	001197-01-9	28.6174	0.0756771	0.0739021	1.39122	0.0157998	0.490435	0.876819
(E)-2-Dodecenal	020407-84-5	28.9551	56.0576	55.8749	59.5774	80.7566	88.4715	88.3093
(E,Z)-2,6-Dodecadienal	021662-13-5	29.4974	3.60385	3.15385	3.18905	0.0157998	0.0161995	0.0162356
Cubebol	023445-02-5	30.6486	0.0756771	0.0739021	0.0763137	12.3808	13.9622	14.3257
2-Phenyl-2-butenal	004411-89-6	31.3079	4.03577	3.74931	3.79582	4.34069	4.42224	4.54991
Caryophyllene epoxide	001139-30-6	31.4316	0.0756771	0.970816	1.01606	0.995979	1.04021	1.10363
2,4-Dodecadienal	021662-16-8	32.287	0.345413	0.344116	0.352593	0.0157998	0.0161995	0.0162356
Cinnamaldehyde	000104-55-2	32.3758	0.0756771	0.0739021	0.0763137	0.0157998	0.0161995	0.0162356
Nerolidol	040716-66-3	32.5395	33.7174	33.1739	33.9116	8.05436	9.35328	9.33406
Germacrene-D-4-ol	198991-79-6	32.737	0.0756771	0.0739021	0.0763137	0.0157998	0.0161995	0.0162356
Longifolene	000475-20-7	32.8125	0.0756771	0.0739021	0.0763137	1.35588	0.0161995	1.55572
Di-epi-1,10-cubenol	073365-77-2	33.0513	0.0756771	0.0739021	0.0763137	0.302067	0.318639	0.314248
(E)-2-Hexadecenal	022644-96-8	33.2407	0.0756771	0.0739021	0.0763137	1.09655	1.45101	1.33761
Elemol	000639-99-6	33.313	4.79273	0.0739021	0.0763137	2.34332	2.76812	2.58854
Guaiol	000489-86-1	33.5151	2.35866	2.15335	1.75402	0.462786	0.477037	0.510843
1-Methyl-1-(2-methyl-2-propenyl)cyclopentane	074764-47-9	33.703	0.0756771	0.0739021	0.0763137	0.0157998	0.0161995	0.162885
Muurola-4,10(14)-dien-1.β.-ol	257293-90-6	34.605	0.0756771	0.0739021	0.0763137	0.0157998	0.0815973	0.077594
γ-Eudesmol	001209-71-8	35.0006	0.0756771	0.0739021	0.0763137	0.446799	0.569058	0.493189
Hinesol	023811-08-7	35.165	0.0756771	0.0739021	0.0763137	0.0157998	0.0161995	0.0162356
(+)-α-Elemene	005951-67-7	35.538	0.0756771	0.0739021	0.0763137	0.0157998	0.0161995	0.0162356
(-)-α-Gurjunene	000489-40-7	35.619	2.33047	2.01044	0.0763137	0.0157998	0.0161995	0.0162356
Carvacrol	000499-75-2	35.7044	0.0756771	0.0739021	0.0763137	0.0505971	0.0161995	0.0689144
Bulnesol	022451-73-6	35.7567	0.0756771	0.0739021	0.0763137	0.0157998	0.0161995	0.0162356
p-Isopropylphenol	000099-89-8	35.819	0.0756771	0.0739021	0.0763137	0.0157998	0.0161995	0.0162356
α-Eudesmol	000473-16-5	35.9419	1.30305	0.0739021	1.48593	0.939046	1.38747	1.08852
β-Eudesmol	000473-15-4	36.1014	0.0756771	1.21318	0.0763137	0.987605	1.52427	1.14656
Palmitic acid ethyl ester	000628-97-7	36.531	0.0756771	0.0739021	0.0763137	0.0157998	0.0161995	0.0162356
(2E,6E)-Farnesal	000502-67-0	36.6753	0.0756771	0.0739021	0.0763137	0.116544	0.181618	0.129211
(E)-4-Hexadecen-6-yne	074744-51-7	37.454	0.0756771	0.0739021	0.0763137	0.0157998	0.0161995	0.0162356
8-Hydroxycarvotanacetone	007712-46-1	37.89	0.0756771	0.0739021	0.0763137	0.0157998	0.0161995	0.0162356
Dihydroactinidiolide	015356-74-8	38.0033	0.166359	0.0739021	0.224394	0.0157998	0.109209	0.0162356
1-((1S,3aR,4R,7S,7aS)-4-Hydroxy-7-isopropyl-4-methyloctahydro-1H-inden-1-yl)ethanone	001911-78-0	41.164	0.0756771	0.0739021	0.0763137	0.0157998	0.0336163	0.0162356
Phthalic acid, hex-3-yl isobutyl ester	1000356-95-4	41.299	0.0756771	0.0739021	0.0763137	0.0599488	0.0161995	0.0162356
BH-P represents the pericarp of A. paratsao-ko, HH-P represents the pericarp of A. tsao-ko.

## Sheet: Raw-S
Metabolites in the seeds from A. tsao-ko and A. paratsao-ko.
Name	CAS	Retention time (min)	BH-S1	BH-S2	BH-S3	HH-S1	HH-S2	HH-S3
Ethyl ether	000060-29-7	1.824	0.0332322	0.0334704	0.0354472	0.00981596	0.0131659	0.0127422
Acetaldehyde	000075-07-0	1.98475	0.0332322	0.0334704	0.0354472	1.44076	2.71671	0.770252
Acetone	000067-64-1	2.53871	0.0332322	0.0334704	0.0354472	0.00981596	0.212482	0.0967653
Hexamethylcyclotrisiloxane	000541-05-9	2.8765	0.0332322	0.0334704	0.0354472	0.00981596	0.0131659	0.0127422
2-Methylbutanal	000096-17-3	3.61367	0.683282	0.381516	0.393752	0.130785	0.172487	0.157761
3-Methylbutanal	000590-86-3	3.68567	0.266936	0.191929	0.189919	0.00981596	0.0131659	0.0127422
Methylene chloride	000075-09-2	3.911	0.0332322	0.0334704	0.0354472	0.00981596	0.0131659	0.0127422
Ethanol	000064-17-5	4.089	0.678964	0.655486	0.689035	0.278485	0.335069	0.35821
1-Nonene	000124-11-8	4.17333	0.129317	0.148606	0.140464	0.00981596	0.0131659	0.0127422
2,2,4,6,6-Pentamethylheptane	013475-82-6	4.5708	0.432415	0.370166	0.0354472	0.0359373	0.0131659	0.0127422
Pentanal	000110-62-3	4.9805	0.0332322	0.185246	0.211803	0.00981596	0.0131659	0.0127422
Tricyclene	000508-32-7	5.70489	0.0332322	0.0334704	0.0354472	0.0626366	0.0841452	0.0945496
α-Pinene	007785-70-8	6.2068	14.0847	12.609	13.7373	41.7624	56.2835	58.8343
3-Thujene	002867-05-2	6.35893	2.04672	1.5867	1.87124	8.10464	11.1332	12.2523
Toluene	000108-88-3	6.676	0.0332322	0.0334704	0.0354472	0.00981596	0.0131659	0.0127422
Isoprenyl alcohol	000115-18-4	6.98167	0.0332322	0.0334704	0.0354472	0.0629542	0.0131659	0.0127422
Fenchene	000471-84-1	7.22653	0.126071	0.1228	0.1251	0.61681	0.914291	0.937531
Camphene	000079-92-5	7.44167	0.205064	0.212029	0.212867	0.65083	0.915931	0.909654
Hexanal	000066-25-1	8.09073	8.55735	8.43104	8.8309	0.369284	0.498501	0.495701
(E)-2-Methyl-2-butenal	000497-03-0	8.37489	0.0332322	0.0334704	0.0354472	0.00981596	0.0131659	0.0127422
(-)-β-Pinene	018172-67-3	8.82567	5.09005	4.43699	4.99914	13.6524	18.5697	19.3917
Sabinene	003387-41-5	9.352	11.8656	10.9378	11.7998	28.6442	39.0469	40.6433
(+)-2-Carene	004497-92-1	9.68412	0.0332322	0.0334704	0.0354472	0.00981596	0.0131659	0.0127422
2-Butylfuran	004466-24-4	9.81933	0.663055	0.63963	0.684318	0.00981596	0.0131659	0.0127422
3-Carene	013466-78-9	10.2663	1.01588	0.633102	1.14624	2.2247	8.38805	8.82934
α-Phellandrene	000099-83-2	10.9402	43.1425	27.2393	46.3756	118.86	163.512	168.815
2-Carene	000554-61-0	11.242	0.0332322	0.0334704	0.98305	0.00981596	0.0131659	0.0127422
1-Methylene-2-methyl-3-isopropenylcyclopentane	056710-83-9	11.288	0.0332322	0.0334704	0.0354472	0.00981596	0.0131659	0.0127422
2-Ethyl-4-methylphenol	003855-26-3	11.306	0.0332322	0.0334704	0.0354472	0.00981596	0.0131659	5.3908
Decamethylcyclopentasiloxane	000541-02-6	11.4248	0.226511	0.215106	0.247924	0.00981596	0.0131659	0.0127422
Heptanal	000111-71-7	11.478	1.5947	0.0334704	0.0354472	0.00981596	0.0131659	0.0127422
Methyl hexanoate	000106-70-7	11.6053	0.671251	0.63527	0.64526	0.00981596	0.0131659	0.0127422
Dehydro-1,8-cineole	092760-25-3	11.664	0.0332322	0.0334704	0.285353	0.00981596	0.0131659	0.0127422
D-Limonene	005989-27-5	11.9299	47.1309	42.5282	48.2073	0.00981596	11.3004	8.22914
1,4-Dimethyl-4-vinylcyclohex-1-ene	001743-61-9	12.002	0.0332322	0.0334704	0.0354472	0.00981596	0.0131659	0.0127422
Limonene	000138-86-3	12.1773	0.0332322	0.0334704	0.0354472	0.00981596	0.0131659	0.0127422
(E)-2-Hexenal	006728-26-3	12.4787	5.43252	5.04294	5.47107	0.00981596	0.0131659	0.0127422
1,8-Cineole	000470-82-6	12.6307	0.0332322	0.0334704	0.0354472	354.138	110.521	114.872
(E)-β-Ocimene	003779-61-1	13.1713	4.74725	4.51914	4.81155	0.00981596	0.0131659	0.0127422
γ-Terpinene	000099-85-4	13.4735	0.0332322	0.0334704	0.0354472	7.68672	10.6733	11.1145
β-Ocimene	013877-91-3	13.6813	24.6495	20.9304	24.5167	32.3129	44.5376	45.7115
O-Cymene	000527-84-4	14.1436	6.65698	4.72421	7.22364	13.6964	18.8362	19.2035
Hexyl acetate	000142-92-7	14.3003	0.594746	0.607951	0.612013	0.00981596	0.0131659	0.0127422
m-Mentha-1,8(9)-diene	000499-03-6	14.3573	0.0332322	0.0334704	0.0354472	0.00981596	0.0131659	0.0127422
Isoterpinolene	000586-63-0	14.376	0.0332322	0.0334704	0.0354472	0.102373	0.150988	0.151519
(+)-4-Carene	029050-33-7	14.5331	2.04906	1.60468	2.20849	4.2006	5.84046	6.07451
1-Octanal	000124-13-0	14.7845	123.965	123.253	127.695	5.21146	6.98849	6.83886
(2S)-2-Heptanol	006033-23-4	15.8131	1.74251	1.18873	1.26634	0.00981596	0.0131659	0.0127422
2-Hexylfuran	003777-70-6	15.994	5.74735	0.0334704	0.0354472	0.0754107	0.0131659	0.0127422
Sulcatone	000110-93-0	16.148	0.0332322	0.0334704	0.0354472	0.00981596	0.0131659	0.415665
Dodecamethylcyclohexasiloxane	000540-97-6	16.4064	0.0332322	0.214875	0.0354472	0.0397763	0.0495436	0.0434661
p-Mentha-1,3,8-triene	018368-95-1	17.014	0.0332322	0.0334704	0.0354472	0.00981596	0.0668172	0.0573972
Alloocimene	000673-84-7	17.1353	0.0332322	0.0334704	0.0354472	0.12	0.0131659	0.14847
2-Nonanone	000821-55-6	17.6238	6.02735	6.00487	6.22721	0.106924	0.134029	0.124264
Pentamethylcyclopentadiene	004045-44-7	17.7455	0.0332322	0.0334704	0.0354472	0.00981596	0.0131659	0.143275
Butyl hexanoate	000626-82-4	18.4047	0.406001	0.404897	0.445065	0.00981596	0.0131659	0.0127422
Perillene	000539-52-6	18.478	0.0332322	0.0334704	0.0354472	0.00981596	0.0131659	0.156337
(E)-2-Octenal	002548-87-0	18.7719	164.252	166.093	172.146	27.9362	37.4042	36.7819
p-Mentha-1,3,5,8-tetraene	001195-32-0	18.863	0.0332322	0.0334704	0.0354472	0.224068	0.0131659	0.0127422
cis-Limonene oxide	013837-75-7	19.1313	0.0332322	0.0334704	0.0354472	0.812534	0.0131659	1.08416
Acetate	000064-19-7	19.2468	2.76281	2.70098	2.86053	0.235937	0.244418	0.311974
α-Cubebene	017699-14-8	19.4649	1.85354	1.83757	1.95339	0.502743	0.674278	0.625718
4-Thujanol	017699-16-0	19.7406	3.17221	3.14055	3.36886	6.40187	8.74514	8.47507
Octyl acetate	000112-14-1	19.9698	17.4668	17.737	18.4301	0.00981596	0.0131659	0.0127422
Citronellal	000106-23-0	19.997	0.0332322	0.0334704	0.0354472	0.813763	1.12322	1.06268
Myroxide	028977-57-3	20.2156	0.0332322	0.0334704	0.0354472	0.176603	0.24726	0.23186
.alfa.-Copaene	1000360-33-0	20.3545	0.0332322	0.0334704	0.0354472	0.00981596	0.0131659	0.0127422
α-Copaene	003856-25-5	20.372	0.0332322	19.1234	0.0354472	0.00981596	0.0131659	0.0127422
Decanal	000112-31-2	20.5348	85.7469	86.0304	83.3928	0.290651	0.39469	0.361099
Benzaldehyde	000100-52-7	20.9873	3.75237	3.73531	3.99108	0.00981596	0.0131659	0.0127422
γ-Terpineol	000586-81-2	21.297	0.0332322	0.0334704	0.0354472	0.282181	0.0131659	0.0127422
(E)-2-Nonenal	018829-56-6	21.4143	2.15673	3.75941	2.10099	0.164306	0.218026	0.0127422
β-Cubebene	013744-15-5	21.5439	0.0332322	0.0334704	0.0354472	1.13545	1.57518	1.41593
Linalool	000078-70-6	21.7967	2.33421	2.2569	2.45873	1.324	1.82807	1.7688
2,4-Nonadienal	006750-03-4	22.011	0.0332322	1.36639	0.0354472	0.00981596	0.0131659	0.0127422
trans-p-Menth-2-en-1-ol	029803-82-5	22.1941	0.0332322	0.0334704	0.0354472	0.330351	0.454102	0.410297
Isogeranial	055722-59-3	22.3191	0.0332322	0.0334704	0.0354472	1.28961	1.79069	1.65502
1-Octanol	000111-87-5	22.456	8.673	14.9615	11.853	0.00981596	0.0131659	0.0127422
Bornyl acetate	000076-49-3	22.5697	0.0332322	5.21004	0.0354472	0.193041	0.261496	0.203592
(E,E)-2,4-Octadienal	030361-28-5	22.7186	7.93356	4.72702	0.0354472	0.10738	0.158661	0.0127422
2-Methylene-5-(1-methylvinyl)-8-methyl-bicyclo[5.3.0]decane	1000159-39-3	22.853	0.0332322	0.0334704	0.0354472	0.00981596	0.0131659	0.0127422
β-Elemene	000515-13-9	22.9035	0.0332322	2.00066	1.67369	0.00981596	0.0131659	0.0127422
Methyl decanoate	000110-42-9	22.953	0.0332322	1.60979	0.0354472	0.00981596	0.0131659	0.0127422
β-Caryophyllene	000087-44-5	23.0158	0.0332322	0.0334704	6.817	0.881513	1.22982	1.10081
Terpineol-4	000562-74-3	23.1227	16.0834	16.6084	10.2632	7.19794	9.86657	9.51135
Piperityl acetate	001204-30-4	23.405	0.0332322	0.0334704	0.0354472	0.00981596	0.0131659	0.230279
Hexyl hexanoate	006378-65-0	23.5723	2.4734	2.49377	2.69464	0.00981596	0.0131659	0.0127422
Myrtenal	000564-94-3	23.652	0.0332322	0.0334704	0.0354472	0.00981596	0.0131659	0.0635633
(E)-2-Decenal	003913-81-3	24.243	0.0332322	0.0334704	0.0354472	72.0352	97.013	92.2929
Alloaromadendrene	25246-27-9	24.5117	9.78655	9.96719	10.5253	0.00981596	0.0131659	0.0127422
1-Isopropyl-4,7-dimethyl-1,2,3,4,5,6-hexahydronaphthalene	016729-00-3	24.531	0.0332322	0.0334704	0.0354472	0.103257	0.0131659	0.0889609
2,6-Dimethyl-2,6-octadiene	002792-39-4	24.5697	0.0332322	0.0334704	0.0354472	0.00981596	0.0131659	0.0127422
(-)-g-Cadinene	039029-41-9	24.5992	0.701054	0.69124	0.71071	0.103257	0.0131659	0.0889609
(1S,5S,6R)-6-Methyl-2-methylene-6-(4-methylpent-3-en-1-yl)bicyclo[3.1.1]heptane	015438-94-5	24.672	0.0332322	0.0334704	0.0354472	0.00981596	0.0131659	0.0127422
Humulene	006753-98-6	24.7337	4.59775	4.63958	4.92075	0.288193	0.477388	0.376045
D-Terpineol	007299-42-5	24.8159	0.0332322	0.0334704	0.0354472	3.67351	5.02259	4.76513
(Z)-Citral	000106-26-3	24.9873	25.7331	25.345	27.716	33.6601	45.8838	43.9415
γ-Muurolene	024268-39-1	25.2021	17.8566	18.1975	19.0627	3.32164	4.56157	4.14522
(R)-(+)-α-Terpineol	000098-55-5	25.3767	18.8147	18.613	20.0622	29.5352	40.0924	38.3151
β-Copaene	018252-44-3	25.6699	17.7514	17.9475	19.0058	4.18791	5.75511	5.21783
β-Selinene	017066-67-0	25.8607	3.29683	3.37987	3.57264	0.00981596	0.0131659	0.0127422
β-Santalene	000511-59-1	25.9727	10.7422	10.9595	11.5915	0.00981596	0.0131659	0.0127422
(E)-2-Decenyl acetate	002497-23-6	26.2637	16.3749	16.578	17.748	0.00981596	0.0131659	0.0127422
Geranial	000141-27-5	26.2911	0.0332322	0.0334704	0.0354472	127.519	171.951	164.883
1-Epi-bicyclosesquiphellandrene	054274-73-6	26.414	0.44362	0.456244	0.486185	0.00981596	0.0131659	0.0127422
2-Isopropyl-5-methyl-9-methylene[4.4.0]dec-1-ene	150320-52-8	26.5409	0.0332322	0.0334704	0.0354472	0.683018	0.92724	0.752125
2-Undecenal	002463-77-6	26.569	0.0332322	0.0334704	0.0354472	0.00981596	0.0131659	0.0127422
Geranyl acetate	000105-87-3	26.6971	22.3205	22.4107	0.0354472	0.00981596	0.0131659	0.0127422
d-Cadinene	483-76-1	26.7267	0.0332322	0.0334704	0.0354472	1.76836	2.37124	2.06365
(E,E)-2,4-Decadienal	025152-84-5	26.7943	1.67445	1.63874	1.85358	0.00981596	0.0131659	0.0127422
4-Isopropylbenzaldehyde	000122-03-2	27.1453	0.0332322	0.0334704	0.0354472	0.0849083	0.12739	0.0340914
β-Citronellol	001117-61-9	27.182	0.0332322	0.0334704	0.0354472	0.00981596	0.0131659	0.0127422
1,6-Dimethyl-4-propan-2-yl-1,2,3,4,4a,7-hexahydronaphthalene	016728-99-7	27.2587	2.99263	2.83216	3.28189	0.256029	0.341131	0.155424
4-Methylphthalaldehyde	015158-36-8	27.364	0.0332322	0.0334704	0.0354472	0.00981596	0.0131659	0.0127422
(-)-α-Cadinene	024406-05-1	27.4455	0.296257	0.0334704	0.332764	0.00981596	0.0131659	0.0127422
Cyclodecene	003618-12-0	27.602	0.348886	0.0334704	0.0354472	0.00981596	0.0131659	0.0127422
2,4-Decadienal	002363-88-4	27.808	1.6071	1.61994	0.0354472	0.00981596	0.0131659	0.0127422
(-)-trans-Pinocarveol	000547-61-5	27.882	0.0332322	0.0334704	0.0354472	0.00981596	0.0131659	0.0127422
cis-Sabinol	003310-02-9	27.9555	0.0332322	0.0334704	0.0354472	0.00981596	0.0131659	0.681403
2-Decen-1-ol	022104-80-9	28.228	0.0332322	17.5229	0.0354472	0.00981596	0.0131659	0.0127422
Hexanoic acid	000142-62-1	28.7043	1.12321	1.20549	1.3242	0.155184	0.248502	0.0127422
Heptanoic acid	000111-14-8	28.729	0.0332322	0.0334704	0.0354472	0.00981596	0.0131659	0.0127422
(E)-Tetradec-2-enal	051534-36-2	28.9633	168.347	166.668	179.374	28.1933	36.9297	34.5696
(E,Z)-2,6-Dodecadienal	021662-13-5	29.5	0.0332322	0.0334704	1.39002	0.00981596	0.0131659	0.0127422
(3R,3aR,3bR,4S,7R,7aR)-4-Isopropyl-3,7-dimethyloctahydro-1H-cyclopenta[1,3]cyclopropa[1,2]benzen-3-ol	038230-60-3	29.577	1.53708	1.61119	1.69802	0.00981596	0.0131659	0.0127422
trans-2-Dodecen-1-ol, acetate	1000352-25-9	30.6132	2.61145	2.71251	2.62469	0.00981596	0.0131659	0.0127422
Cubebol	023445-02-5	30.6668	3.22646	0.0334704	3.35234	2.20789	0.0131659	2.29796
2-Phenyl-2-butenal	004411-89-6	31.3125	3.73844	3.5468	3.86918	5.57727	7.75437	6.90125
2,4-Dodecadienal	021662-16-8	32.286	0.212823	0.202176	0.243352	0.00981596	0.0131659	0.0127422
Cinnamaldehyde	000104-55-2	32.3897	0.158081	0.159857	0.183023	0.00981596	0.053076	0.0481303
Nerolidol	040716-66-3	32.5337	8.67012	8.025	8.27091	0.00981596	0.0131659	0.0127422
Germacrene-D-4-ol	198991-79-6	32.7438	0.874429	0.735232	0.817196	0.0707244	0.0833772	0.0833842
Safranal	000116-26-7	32.8236	0.0332322	0.0334704	0.0354472	0.204037	0.264254	0.263266
1,2,4-Triethenyl-cyclohexane	002855-27-8	32.911	0.0332322	0.0334704	0.476114	0.00981596	0.0131659	0.0127422
Octanoic acid	000124-07-2	33.0267	3.4833	1.07097	3.89717	0.00981596	0.0131659	0.0127422
(E)-2-Hexadecenal	022644-96-8	33.2373	2.68196	2.37288	2.51961	0.15121	0.162845	0.141161
Elemol	000639-99-6	33.314	5.17282	0.0334704	0.0354472	0.398809	0.46776	0.0127422
Guaiol	000489-86-1	33.518	0.0332322	0.0334704	0.0354472	0.00981596	0.0131659	0.0898093
2-Formyl-α,3-dimethyl-2-cyclopentene-1-acetaldehyde	075332-42-2	34.3579	0.0332322	0.0334704	0.0354472	0.10372	0.0131659	0.139066
β-Maaliene	000489-29-2	35.01	0.444466	0.0334704	0.0354472	0.00981596	0.0131659	0.0127422
3-Phenyl-2-butenal	001196-67-4	35.031	0.0332322	0.0334704	0.0354472	0.00981596	0.0131659	0.0127422
Thymol	000089-83-8	35.7015	0.0332322	0.0334704	0.0354472	0.0652528	0.295779	0.136858
α-Eudesmol	000473-16-5	35.935	0.320528	0.26825	0.0354472	0.00981596	0.0131659	0.0127422
CADIN-4-EN-10-OL	000481-34-5	36.1327	0.275474	0.232768	0.210201	0.00981596	0.0131659	0.0127422
Palmitic acid ethyl ester	000628-97-7	36.5333	0.0332322	0.0334704	0.0354472	0.00981596	0.0131659	0.0127422
Phthalic acid, 7-bromoheptyl isobutyl ester	1000415-51-7	41.297	0.16669	0.0334704	0.0354472	0.00981596	0.0131659	0.0297411
15-Crown-5	033100-27-5	41.819	0.0332322	0.0334704	0.0354472	0.00981596	0.0131659	0.0127422
BH-S represents the seed of A. paratsao-ko, HH-S represents the seed of A. tsao-ko.
